# Supplementary material for: CSpace: a concept embedding space for biomedical applications
Source: Bioinformatics. 2025 Jun 27;41(7):btaf376. doi: 10.1093/bioinformatics/btaf376 (PMC12275461; doi:10.1093/bioinformatics/btaf376)
Supplement: btaf376_Supplementary_Data [file btaf376_supplementary_data.zip]

Archive with 2 entries (2 files):
- Tomasoni_et_al_cspace_Supplementary_File_S1.pdf
- Tomasoni_et_al_cspace_Supplementary_File_S2.pdf
